# Supplementary material for: Bioinspired engineering of fusogen and targeting moiety equipped nanovesicles
Source: Nat Commun. 2023 Jun 8;14:3366. doi: 10.1038/s41467-023-39181-2 (PMC10250350; doi:10.1038/s41467-023-39181-2)
Supplement: Supplementary file 4 — Source data [file 41467_2023_39181_MOESM4_ESM.xlsx]

## Sheet: Fig 2c
B2M: Santa Cruz sc-13565
	Marker Mw (kDa): 35, 25, 15 and 10 (from top to down)
GPC3: Santa Cruz sc-390587
	Marker Mw (kDa): 100, 70, 55, 40, and 35 (from top to down)
GAPDH: Santa Cruz sc-32233
	Marker Mw (kDa): 100, 70, 55, 40, 35, and 25 (from top to down)
Lane 1: marker (Thermofisher 26616)
Lane 2: before knockout of B2M or GPC3
Lane 3: after knockout of B2M or GPC3

## Sheet: Fig 3c
CD81: Cell Signaling Technology, 52892S
			Marker Mw (kDa): 25 and 15 (from top to down)
TSG101: Cell Signaling Technology, 72312S
			Marker Mw (kDa): 55 and 40 (from top to down)
GAPDH: Santa Cruz sc-32233
			Marker Mw (kDa): 70, 55, 40, and 35 (from top to down)
Lane 1: Marker (Thermofisher 26616)
Lane 2: eFT-HEK293 cell
Lane 3: eFT-CNV
Lane 4: blank
Lane 5: eT-HEK293 cell
Lane 6: eT-CNV
Lane 7: blank
Lane 8: HEK293 cell
Lane 9: CNV

## Sheet: Fig 3e
	GAPDH: Santa Cruz sc-32233		GAPDH: Santa Cruz sc-32233
		Marker Mw (kDa): 55, 40, and 35 (from top to down)
	Lane 1: marker (Thermofisher 26616)		Lane 1: marker (Thermofisher 26616)
	Lane 2: positive control		Lane 2: 10-min incubation
	Lane 3: educated with 10^8 CNVs		Lane 3: 20-min incubation
	Lane 4: eucated with 10^7 CNVs		Lane 4: 30 min incubation
	Lane 5: educated with 10^6 CNVs		Lane 5-10: excess samples (please ignore them)
	Lane 6: negative control
	Lane 7-12: excess samples (please ignore them)
	HA: Santa Cruz sc-7392		HA: Santa Cruz sc-7392
		Marker Mw (kDa): 55 and 40 (from top to down)
	Lane 1: marker (Thermofisher 26616)		Lane 1: marker (Thermofisher 26616)
	Lane 2: positive control		Lane 2: 10-min incubation
	Lane 3: educated with 10^8 CNVs		Lane 3: 20-min incubation
	Lane 4: eucated with 10^7 CNVs		Lane 4: 30 min incubation
	Lane 5: educated with 10^6 CNVs
	Lane 6: negative control

## Sheet: Fig 3h
FRET measurement at 595 nm
Attempt 1					Attempt 2					Attempt 3
wavelength	blank	after fusion	before fusion		wavelength	blank	after fusion	before fusion		wavelength	blank	after fusion	before fusion
515	660	2088	1377		515	176	554	870		515	126	432	598
525	662	2147	1391		525	174	766	1273		525	115	550	853
535	618	2135	1390		535	173	1182	2036		535	105	784	1334
545	607	2009	1395		545	157	1830	3275		545	96	1171	2129
555	554	1979	1731		555	118	2762	5081		555	82	1720	3234
565	580	2405	2824		565	111	3766	7095		565	78	2292	4444
575	573	3214	4622		575	101	4630	8879		575	72	2804	5518
585	645	3842	6188		585	96	5174	10035		585	63	3109	6197
595	640	3923	6996		595	88	5264	10321		595	58	3150	6326
605	546	3449	6213		605	71	4932	9718		605	55	2938	5929
615	396	2732	4903		615	64	4300	8537		615	49	2567	5188
625	324	1980	3420		625	61	3634	7225		625	47	2160	4394
635	277	1443	2650		635	57	2973	5952		635	43	1782	3598
645	351	1256	2107		645	53	2474	4909		645	44	1481	2972
655	206	1067	1766		655	45	2114	4209		655	35	1265	2544
665	115	934	1302		665	43	1855	3683		665	35	1114	2230
675	113	668	1002		675	32	1707	3397		675	36	1028	2057
685	143	324	1013		685	24	1602	3183		685	33	964	1932
695	0	288	930		695	22	1578	3054		695	31	937	1868
	eFT-CNV	eT-CNV	CNV					SUMMARY
Sample 1	71.9	2.4	1.1					Groups	Count	Sum	Average	Variance
Sample 2	67.7	3.9	0.8					Column 1	7	453	64.7143	58.6914
Sample 3	67.4	4.5	1.6					Column 2	7	24.7	3.52857	1.41238
Sample 4	74.6	2.7	1					Column 3	7	5.2	0.742857	0.292857
Sample 5	57.5	2.6	0.2
Sample 6	54.3	3	0.4
Sample 7	59.6	5.6	0.1					ANOVA
								Source of Variation	SS	df	MS	F	P-value	F crit
								Between Groups	18302.2	2	9151.09	454.55	3.92027e-16	3.55456
								Within Groups	362.38	18	20.1322
								Total	18664.6	20

## Sheet: Fig 4b
mRNA
	CNV siR_NC	CNV siR_Sox2	eT-CNV siR_NC	eT-CNV siR_Sox2	eFT-CNV siR_NC	eFT-CNV siR_Sox2
Sample 1	0.937	0.79	1.045	0.662	0.915	0.287
Sample 2	0.982	0.732	1.03	0.666	0.947	0.124
Sample 3	0.988	0.769	0.99	0.569	0.895	0.324
Sample 4	0.992	0.767	1.028	0.584	0.882	0.149
Sample 5	0.928	0.814	0.998	0.678	0.986	0.175
Sample 6	0.958	0.76	1.053	0.726	1.01	0.488
protein
	CNV siR_NC	CNV siR_Sox2	eT-CNV siR_NC	eT-CNV siR_Sox2	eFT-CNV siR_NC	eFT-CNV siR_Sox2
Sample 1	0.989	1.005	1.208	0.697	1.108	0.292
Sample 2	1.173	0.909	1.18	0.826	0.628	0.216
Sample 3	1.003	1.014	1.009	0.678	0.744	0.137
Sample 4	0.962	1.098	0.969	0.711	0.785	0.344
Sample 5	1.018	1.104	0.885	0.757	0.974	0.278
Sample 6	1.096	0.942	1.255	0.963	1.061	0.67
mRNA
Anova: Single Factor
SUMMARY
Groups	Count	Sum	Average	Variance
Column 1	6	5.785	0.964167	0.000748967
Column 2	6	4.632	0.772	0.0007732
Column 3	6	6.144	1.024	0.0006332
Column 4	6	3.885	0.6475	0.0035679
Column 5	6	5.635	0.939167	0.00261497
Column 6	6	1.547	0.257833	0.0189646
ANOVA
Source of Variation	SS	df	MS	F	P-value	F crit
Between Groups	2.44872	5	0.489744	107.625	3.1594e-18	2.53355
Within Groups	0.136514	30	0.00455047
Total	2.58523	35
protein
Anova: Single Factor
SUMMARY
Groups	Count	Sum	Average	Variance
Column 1	6	6.241	1.04017	0.00627257
Column 2	6	6.072	1.012	0.0062844
Column 3	6	6.506	1.08433	0.0224567
Column 4	6	4.632	0.772	0.0115608
Column 5	6	5.3	0.883333	0.0369079
Column 6	6	1.937	0.322833	0.0339762
ANOVA
Source of Variation	SS	df	MS	F	P-value	F crit
Between Groups	2.4143	5	0.48286	24.6654	8.57185e-10	2.53355
Within Groups	0.587292	30	0.0195764
Total	3.00159	35

## Sheet: Fig 4c
	G0-1						S						G2M
	NC	PTX	CNV	eT-CNV	eFT-CNV		NC	PTX	CNV	eT-CNV	eFT-CNV		NC	PTX	CNV	eT-CNV	eFT-CNV
Sample 1	62.6615	38.2279	15.5713	5.14669	1.6105		11.1038	12.1478	2.63758	7.64835	11.0239		26.1829	44.2574	73.9849	89.4928	89.8502
Sample 2	61.3829	43.1905	9.33238	5.91311	7.34133		9.64233	12.8538	6.12604	13.0068	11.31		23.9484	45.1488	72.1937	80.4739	84.8973
Sample 3	62.3669	44.0751	11.8316	3.20195	5.70155		9.81429	11.9282	15.6294	9.69682	10.7304		27.3385	45.1647	74.0081	86.0274	90.8461
Sample 4	64.9927	42.5281	17.4794	4.71721	4.10536		12.2921	8.5172	10.6292	10.9244	7.28241		25.2868	45.2902	78.3735	82.385	85.8298
Sample 5	62.3479	43.5215	14.2131	6.85497	0.680439		13.5511	15.2724	23.8202	7.7475	5.85759		26.8865	47.2415	73.75	87.7227	82.8823
G2M
Anova: Single Factor
SUMMARY
Groups	Count	Sum	Average	Variance
Column 1	5	129.643	25.9286	1.82576
Column 2	5	227.103	45.4206	1.20626
Column 3	5	372.31	74.4621	5.34636
Column 4	5	426.102	85.2203	13.9337
Column 5	5	434.306	86.8611	11.3915
ANOVA
Source of Variation	SS	df	MS	F	P-value	F crit
Between Groups	14380.6	4	3595.16	533.35	5.2091e-20	2.86608
Within Groups	134.814	20	6.74071
Total	14515.4	24

## Sheet: Fig 4d
siR_Sox2																										T-test
	Sample 1	Sample 2	Sample 3	Sample 4	Sample 5		Sample 1	Sample 2	Sample 3	Sample 4	Sample 5		Sample 1	Sample 2	Sample 3	Sample 4	Sample 5		Sample 1	Sample 2	Sample 3	Sample 4	Sample 5			eFT-CNV vs CNV	eFT-CNV vs eT-CNV	eFT-CNV vs free siR
	eFT-CNV						eT-CNV						CNV						free siR						p value	0.0208	0.175	N.A.
1000	4.95169	7.13492	17.1329	10.6593	17.8576		4.36807	19.3122	17.8367	15.0238	7.6222		13.8675	20.226	16.7341	12.1414	17.6828		103.409	103.259	104.594	99.3666	116.424
333.33	16.0763	17.1362	9.25633	13.8249	20.2602		24.871	16.0591	18.9165	24.0873	21.4931		28.8581	39.7934	33.1272	28.5933	33.0203		91.8708	110.436	104.763	100.445	101.554
100	44.8444	41.1026	41.215	42.3715	43.9389		52.5725	59.6869	53.0396	51.0699	54.0302		71.0612	63.4577	68.2341	63.8871	60.6023		97.7961	91.8843	96.2193	99.0603	104.222
33.33	62.0724	60.3164	58.3318	60.2348	54.9042		62.5917	57.5194	59.2346	65.3227	61.8609		78.9823	79.8532	87.0381	83.839	81.1908		101.886	94.2636	92.6258	104.137	93.8265
10	82.9744	84.3972	83.0912	83.7895	81.6161		85.6762	73.905	84.579	80.8618	80.9463		83.8759	87.0894	85.8364	80.4163	84.6533		96.0616	98.6798	99.131	96.6031	101.879
3.33	90.6154	89.8928	86.0747	85.7035	90.3368		89.9487	86.9103	83.0475	84.1089	84.7533		84.9763	85.4107	92.0006	80.9445	95.676		98.3714	93.0437	95.128	90.8521	98.5393
1	99.4779	97.2599	94.2547	98.2482	91.3881		87.7051	90.8028	84.2486	86.9116	86.9654		95.702	84.5624	89.5492	89.9303	89.9929		97.0379	90.7639	98.8423	94.3547	93.2563
0.33	96.0926	96.7323	97.1066	98.2376	96.0708		94.4111	96.6224	91.287	98.037	95.6959		99.5267	96.9536	99.0084	97.6017	92.9388		99.3138	95.5788	99.9209	97.3946	98.6007
0.1	92.8919	97.8981	93.675	96.8939	96.4508		98.6209	97.1912	90.4752	97.4516	99.1347		99.3226	98.6039	102.303	97.5114	96.2859		97.739	96.6437	97.0552	99.5489	97.4516
	IC50 mean: 58.5218, stdevp: 11.7						IC50 mean: 153.587, stdevp: 142.3						IC50 mean: 226.941, stdevp: 130.6						IC50 N.A.
Gelonin																										T-test
	Sample 1	Sample 2	Sample 3	Sample 4	Sample 5		Sample 1	Sample 2	Sample 3	Sample 4	Sample 5		Sample 1	Sample 2	Sample 3	Sample 4	Sample 5		Sample 1	Sample 2	Sample 3	Sample 4	Sample 5			eFT-CNV vs CNV	eFT-CNV vs eT-CNV	eFT-CNV vs free Gelonin
	eFT-CNV						eT-CNV						CNV						free Gel						p value	0.000202	0.000728	0.000299
1000							10.5976	9.8299	9.79717	10.6715	8.13086		11.3956	9.93805	11.9347	10.9061	11.3921		17.7884	16.1839	12.5715	15.8051	12.5735
333.33	12.956	14.175	7.04279	7.1909	10.1993		9.32018	11.3271	12.0513	15.6023	7.31192		9.08574	9.0815	15.7517	10.5396	8.71237		26.7203	27.3373	36.8604	25.5255	23.6111
100	11.4957	8.97647	12.8489	11.6449	13.6858		14.1253	12.0125	14.9267	12.8398	11.585		22.1122	21.377	21.578	25.0119	22.2637		41.4637	38.3804	43.7662	44.4839	46.0031
33.33	11.2367	16.7367	11.4779	12.0815	14.3047		15.7808	20.8184	15.4599	17.5602	16.8277		31.8669	34.728	36.1681	29.8118	33.1812		67.6878	71.4668	79.0908	69.4584	67.7911
10	25.7252	25.4487	24.5943	27.8571	27.1996		36.3161	40.4387	40.9718	39.9864	42.8101		66.7155	64.2647	60.9422	62.0994	63.1825		88.3551	88.2215	91.7295	87.9999	85.7765
3.33	45.2795	48.3966	45.4913	44.95	43.2288		58.0303	53.2628	53.4207	57.0422	56.9007		76.4097	79.998	77.4208	80.0263	75.482		88.6625	90.9487	89.9381	87.5475	93.326
1	62.5786	66.9528	64.9943	59.0187	63.1015		87.9396	85.4854	88.0956	87.7267	87.52		87.7684	87.7025	85.217	89.1164	89.8502		91.7937	94.5534	95.2646	96.5121	94.5522
0.33	85.9914	85.7734	89.1692	86.0377	86.4256		95.498	92.5925	94.8832	96.5049	96.4782		97.6652	97.0769	96.251	98.4294	96.6222		97.7124	97.7911	97.4088	99.0522	98.9887
0.1	95.9121	96.0922	90.2115	95.856	99.6698		96.3239	98.5791	96.0847	97.1573	94.5267		98.2587	100.672	97.5221	98.9612	98.4595		99.3133	99.1415	96.5556	95.2278	97.8753
	IC50 mean: 1.66362, stdevp: 0.3244						IC50 mean: 4.24462, stdevp: 0.6554						IC50 mean: 13.8018, stdevp: 2.059						IC50 mean: 68.1797, stdevp: 11.16
PTX																										T-test
	Sample 1	Sample 2	Sample 3	Sample 4	Sample 5		Sample 1	Sample 2	Sample 3	Sample 4	Sample 5		Sample 1	Sample 2	Sample 3	Sample 4	Sample 5		Sample 1	Sample 2	Sample 3	Sample 4	Sample 5			eFT-CNV vs CNV	eFT-CNV vs eT-CNV	eFT-CNV vs free paxlitaxel
	eFT-CNV						eT-CNV						CNV						free PTX						p value	0.000706	0.0455	0.00163
10000																			17.5136	17.3996	20.0514	18.5433	17.2237
3333.33																			19.3233	19.944	19.3004	18.7941	23.9214
1000							21.8263	25.2808	19.5711	17.4636	18.2686		20.5024	22.22	18.8804	21.8493	20.6526		33.2369	28.4851	26.6643	27.0118	15.2436
333.33	15.5723	20.2311	20.0974	19.6364	15.9629		17.7008	18.8042	18.7575	16.7658	24.5857		25.6956	25.4829	23.7836	25.6369	24.9716		57.0954	55.4325	55.4436	58.0866	52.1626
100	17.7678	23.3569	17.4889	22.5604	17.4447		26.1644	26.4112	28.7653	33.4176	33.8247		32.0658	32.556	28.0922	29.876	28.0336		75.0042	82.0735	79.7237	72.9152	72.5925
33.33	38.7691	33.0187	38.0445	33.1223	38.8122		40.818	44.7978	39.092	37.9049	38.1639		70.9028	70.0565	67.4308	65.6309	67.4402		85.7838	86.0429	77.3733	74.7135	82.2951
10	58.0061	56.8562	61.9745	55.1082	53.9475		76.5229	67.6386	74.3518	77.4144	79.7714		84.5894	82.945	81.5813	81.5679	85.2752		85.451	87.513	88.7225	96.6461	88.501
3.33	71.6418	73.1696	71.19	72.295	69.6252		81.5071	85.5789	87.9407	83.3072	84.0692		85.5776	89.6927	84.4241	84.4069	89.4584		89.1297	96.3429	94.6394	93.2333	89.9763
1	85.328	87.8302	87.911	89.2118	86.4238		92.4494	86.063	89.3524	88.6055	90.3456		92.764	91.3553	88.771	90.021	93.8257		98.2726	96.5674	96.8798	98.2486	101.295
0.33	83.1698	92.3162	90.178	90.2633	88.147		99.5928	93.364	99.1975	99.8886	91.9721		91.9232	90.7003	92.2429	91.0252	92.981		98.1126	99.8067	98.9872	97.6489	98.9474
0.1	94.7839	97.2194	97.274	96.5299	97.2502		98.1485	97.9166	99.6187	97.4916	99.6081		94.3475	93.6177	93.906	96.9129	94.0057		99.853	99.7994	99.8046	99.8754	99.7763
	IC50 mean: 10.9512, stdevp: 2.32						IC50 mean: 18.1752, stdevp: 3.085						IC50 mean: 44.6927, stdevp: 5.23						IC50 mean: 279.105, stdevp: 71.49

## Sheet: Fig 4e
NC																		siR_Sox2 @ 48h
	1h	24h	48h															Anova: Single Factor
Sample 1	100	29.0442	1.07999
Sample 2	100	27.8036	1.08356															SUMMARY
Sample 3	100	32.9332	1.57762															Groups	Count	Sum	Average	Variance
Sample 4	100	29.0317	1.1627															Column 1	12	15.2518	1.27099	0.141677
Sample 5	100	26.4037	1.06342															Column 2	12	17.7328	1.47773	0.101855
Sample 6	100	25.6186	1.71576															Column 3	12	16.5482	1.37902	0.102872
Sample 7	100	32.2168	1.77038															Column 4	12	25.3346	2.11121	0.0380673
Sample 8	100	31.1376	1.67607															Column 5	12	399.698	33.3082	10.3533
Sample 9	100	25.1879	0.561117
Sample 10	100	25.2676	1.43819
Sample 11	100	28.8582	0.830146															ANOVA
Sample 12	100	30.011	1.29287															Source of Variation	SS	df	MS	F	P-value	F crit
																		Between Groups	9681.59	4	2420.4	1127.05	4.78408e-52	2.53969
free siR_Sox2																		Within Groups	118.115	55	2.14755
	free drug				CNV				eT-CNV				eFT-CNV
	1h	24h	48h		1h	24h	48h		1h	24h	48h		1h	24h	48h			Total	9799.7	59
Sample 1	100	37.8773	1.63473		100	40.3033	1.67597		100	45.8351	2.03405		100	55.5279	38.8621
Sample 2	100	35.7961	1.73795		100	45.4471	1.59292		100	40.4185	2.51884		100	54.4593	35.2822
Sample 3	100	36.3129	1.46785		100	28.7742	1.25622		100	42.1492	2.10172		100	52.7781	32.1531
Sample 4	100	37.9003	2.07574		100	36.9249	1.0548		100	43.0967	1.90399		100	52.8135	32.9016			Gelonin @ 48h
Sample 5	100	42.8469	1.35432		100	40.0052	1.51979		100	50.9583	2.0914		100	49.5668	27.1419			Anova: Single Factor
Sample 6	100	39.6155	1.50436		100	41.6324	0.943533		100	42.1517	2.38816		100	51.4111	29.3994
Sample 7	100	47.376	0.895329		100	34.1329	1.16749		100	43.0701	2.19835		100	55.7866	31.8142			SUMMARY
Sample 8	100	41.2233	1.2393		100	38.2464	0.939417		100	40.4431	1.9331		100	53.2087	32.6012			Groups	Count	Sum	Average	Variance
Sample 9	100	34.3684	1.48433		100	36.3819	1.24049		100	51.1544	2.1452		100	52.3062	35.6041			Column 1	12	15.2518	1.27099	0.141677
Sample 10	100	35.4543	1.41644		100	37.5392	1.53573		100	41.4361	2.08124		100	56.6295	37.286			Column 2	12	314.823	26.2352	11.6333
Sample 11	100	37.4942	1.10483		100	43.5643	1.89208		100	45.8692	1.81954		100	50.4624	32.8188			Column 3	12	340.064	28.3387	6.35011
Sample 12	100	36.9615	1.81757		100	39.13	1.72976		100	45.1208	2.11899		100	56.3821	33.8339			Column 4	12	389.51	32.4592	2.80904
																		Column 5	12	569.788	47.4823	4.38867
Gelonin
	free drug				CNV				eT-CNV				eFT-CNV
	1h	24h	48h		1h	24h	48h		1h	24h	48h		1h	24h	48h			ANOVA
Sample 1	100	48.4605	17.5039		100	56.1805	30.0999		100	60.6538	31.0265		100	66.0964	48.5416			Source of Variation	SS	df	MS	F	P-value	F crit
Sample 2	100	46.6902	24.507		100	54.9269	23.3696		100	61.2221	32.1862		100	71.3907	45.8073			Between Groups	13362.7	4	3340.69	659.62	9.38745e-46	2.53969
Sample 3	100	46.626	28.7421		100	48.2945	29.3698		100	56.2978	31.7155		100	69.3502	42.8614			Within Groups	278.551	55	5.06456
Sample 4	100	46.1537	26.8937		100	48.1156	28.1312		100	58.5613	32.2448		100	68.4552	45.9575
Sample 5	100	55.4288	29.981		100	55.3941	30.3901		100	58.3187	31.7404		100	64.985	47.1341			Total	13641.3	59
Sample 6	100	49.9029	30.1255		100	45.9499	32.1599		100	47.9365	31.8487		100	67.9192	48.5624					`
Sample 7	100	46.5312	25.0406		100	53.2469	29.3896		100	54.6376	33.9316		100	64.1477	47.7886
Sample 8	100	47.9532	25.7186		100	47.3072	24.6369		100	54.0885	32.7884		100	64.9819	47.8214
Sample 9	100	49.5439	28.0279		100	51.5289	26.5537		100	62.4457	36.4713		100	68.3668	48.0082			Paclitaxel @ 48h
Sample 10	100	46.8041	26.6379		100	57.7937	27.2435		100	65.1049	33.0488		100	70.4694	51.6623			Anova: Single Factor
Sample 11	100	47.4659	27.7522		100	48.8738	28.7031		100	59.0531	29.572		100	67.9486	48.5939
Sample 12	100	50.992	23.8921		100	59.076	30.0168		100	52.6448	32.9358		100	65.7756	47.0488			SUMMARY
																		Groups	Count	Sum	Average	Variance
Paclitaxel																		Column 1	12	15.2518	1.27099	0.141677
	free drug				CNV				eT-CNV				eFT-CNV					Column 2	12	630.201	52.5167	6.25975
	1h	24h	48h		1h	24h	48h		1h	24h	48h		1h	24h	48h			Column 3	12	689.211	57.4342	7.82968
Sample 1	100	61.8584	51.9907		100	73.3633	60.8219		100	66.2879	55.1439		100	79.7159	66.5992			Column 4	12	667.461	55.6217	16.2325
Sample 2	100	55.8812	55.2515		100	70.0189	54.3185		100	64.3262	49.8053		100	73.5905	69.7782			Column 5	12	858.019	71.5016	6.02396
Sample 3	100	60.6934	49.1805		100	68.6901	57.7807		100	74.5719	59.4872		100	78.2702	75.2454
Sample 4	100	60.8286	54.7113		100	69.5494	57.511		100	68.9341	56.0987		100	74.0452	72.211
Sample 5	100	61.6368	49.766		100	69.7302	59.2986		100	79.1339	54.3854		100	76.8935	72.9064			ANOVA
Sample 6	100	61.185	52.7355		100	65.8382	59.0384		100	67.44	48.7105		100	78.8516	69.5937			Source of Variation	SS	df	MS	F	P-value	F crit
Sample 7	100	62.5288	52.5969		100	67.493	62.3892		100	76.7672	59.6736		100	71.4844	74.5122			Between Groups	34834.5	4	8708.62	1193.37	1.01213e-52	2.53969
Sample 8	100	61.912	55.0062		100	68.0044	54.1339		100	78.3533	63.0743		100	80.4697	72.3769			Within Groups	401.363	55	7.2975
Sample 9	100	62.975	55.6193		100	67.7379	52.8724		100	72.9959	53.3077		100	75.6699	71.0004
Sample 10	100	60.6659	49.4768		100	65.0395	55.9152		100	70.9373	55.5305		100	74.9864	71.4148			Total	35235.8	59
Sample 11	100	60.644	49.5054		100	66.0855	57.273		100	75.3848	57.174		100	70.736	73.2933
Sample 12	100	63.0383	54.3609		100	69.5998	57.858		100	75.071	55.0698		100	70.8244	69.0873

## Sheet: Fig 4f
			siRNA					Gelonin					Paclitaxel
	NC		1	2	3	4		1	2	3	4		1	2	3	4
Sample 1	59.0042		60.8655	47.9273	51.0436	29.9821		45.4814	40.3099	33.4824	23.6049		37.3413	20.8962	18.8353	17.799
Sample 2	48.9571		51.2004	42.845	47.9473	31.6148		44.0408	34.3975	36.3484	21.3659		23.2599	23.6364	15.7355	15.5322
Sample 3	47.7448		44.3345	53.8953	43.6313	37.9647		40.1624	36.3874	35.3828	23.6198		37.1071	21.6504	14.5778	17.049
Sample 4	55.7442		57.207	52.0869	42.7302	28.0714		53.0483	34.5969	33.6361	22.2094		31.4974	19.7913	17.5581	14.8563
Sample 5	49.045		52.6357	48.7602	46.9325	27.3314		47.5157	35.4066	34.2118	21.938		35.4572	26.7488	16.151	16.7981
Sample 6	54.7429		57.5715	51.4049	47.8864	24.3875		44.0025	36.5819	33.2878	22.3019		31.2904	23.4868	23.9835	18.8315
	1: free drug
	2: CNV
	3: eT-CNV
	4: eFT-CNV
siRNA									Gelonin									Paclitaxel
Anova: Single Factor									Anova: Single Factor									Anova: Single Factor
SUMMARY									SUMMARY									SUMMARY
Groups	Count	Sum	Average	Variance					Groups	Count	Sum	Average	Variance					Groups	Count	Sum	Average	Variance
Column 1	6	315.238	52.5397	20.9901					Column 1	6	315.238	52.5397	20.9901					Column 1	6	315.238	52.5397	20.9901
Column 2	6	323.814	53.9691	34.6579					Column 2	6	274.251	45.7085	18.7282					Column 2	6	195.953	32.6589	28.2209
Column 3	6	296.92	49.4866	15.3895					Column 3	6	217.68	36.28	4.69641					Column 3	6	136.21	22.7016	6.141
Column 4	6	280.171	46.6952	9.41222					Column 4	6	206.349	34.3916	1.492					Column 4	6	106.841	17.8069	11.346
Column 5	6	179.352	29.892	21.6629					Column 5	6	135.04	22.5066	0.840043					Column 5	6	100.866	16.811	2.11434
ANOVA									ANOVA									ANOVA
Source of Variation	SS	df	MS	F	P-value	F crit			Source of Variation	SS	df	MS	F	P-value	F crit			Source of Variation	SS	df	MS	F	P-value	F crit
Between Groups	2262.29	4	565.573	27.6936	7.29775e-09	2.75871			Between Groups	3158.65	4	789.661	84.4616	3.79682e-14	2.75871			Between Groups	5278.8	4	1319.7	95.8912	8.67941e-15	2.75871
Within Groups	510.563	25	20.4225						Within Groups	233.734	25	9.34936						Within Groups	344.062	25	13.7625
Total	2772.85	29							Total	3392.38	29							Total	5622.87	29

## Sheet: Fig 4g
			siRNA					Gelonin					Paclitaxel
	NC		1	2	3	4		1	2	3	4		1	2	3	4
Sample 1	340.753		397.042	299.64	247.013	94.0677		365.337	281.498	165.019	56.9429		341.235	91.7091	40.5651	14.8384
Sample 2	428.334		339.06	297.823	254.276	91.3845		414.598	279.198	190.552	43.3038		289.942	93.667	43.7882	11.3184
Sample 3	371.521		422.66	345.94	252.849	69.0809		346.951	238.674	170.382	56.9323		219.896	80.4941	42.6145	12.5409
Sample 4	416.363		426.815	304.152	284.359	81.0346		356.307	232.635	161.179	37.8267		273.674	124.865	37.0189	15.7209
Sample 5	455.706		328.047	292.891	222.041	98.3096		328.352	249.219	165.181	42.6201		270.903	73.6824	36.1562	12.4498
Sample 6	452.284		414.623	404.044	212.144	100.88		330.961	289.475	162.554	39.9518		311.847	66.3061	30.3911	18.8919
	1: free drug
	2: CNV
	3: eT-CNV
	4: eFT-CNV
siRNA									Gelonin									Paclitaxel
Anova: Single Factor									Anova: Single Factor									Anova: Single Factor
SUMMARY									SUMMARY									SUMMARY
Groups	Count	Sum	Average	Variance					Groups	Count	Sum	Average	Variance					Groups	Count	Sum	Average	Variance
Column 1	6	2464.96	410.827	2105.06					Column 1	6	2464.96	410.827	2105.06					Column 1	6	2464.96	410.827	2105.06
Column 2	6	2328.25	388.041	1897.59					Column 2	6	2142.51	357.084	997.43					Column 2	6	1707.5	284.583	1694.43
Column 3	6	1944.49	324.081	1905.75					Column 3	6	1570.7	261.783	600.068					Column 3	6	530.723	88.4539	427.12
Column 4	6	1472.68	245.447	661.267					Column 4	6	1014.87	169.144	119.886					Column 4	6	230.534	38.4223	24.5127
Column 5	6	534.757	89.1262	143.857					Column 5	6	277.578	46.2629	72.1845					Column 5	6	85.7604	14.2934	7.76036
ANOVA									ANOVA									ANOVA
Source of Variation	SS	df	MS	F	P-value	F crit			Source of Variation	SS	df	MS	F	P-value	F crit			Source of Variation	SS	df	MS	F	P-value	F crit
Between Groups	406180	4	101545	75.6273	1.35662e-13	2.75871			Between Groups	513077	4	128269	164.674	1.42503e-17	2.75871			Between Groups	715787	4	178947	210.086	7.54986e-19	2.75871
Within Groups	33567.6	25	1342.7						Within Groups	19473.2	25	778.926						Within Groups	21294.4	25	851.777
Total	439748	29							Total	532550	29							Total	737081	29

[truncated: 13 more sheets: Fig 4h, Fig 4i, Suppl Fig 2, Suppl Fig 3a, Suppl Fig 3c, Suppl Fig 3d, Suppl Fig 3f, Suppl Fig 4b, Suppl Fig 5a, Supple Fig 5b, Supple Fig 5c, Supple Fig 9, Supple Fig 10]
